# Supplementary material for: Targeted Sphingolipid Analysis in Heart, Gizzard, and Breast Muscle in Chickens Reveals Possible New Target Organs of Fumonisins
Source: Toxins (Basel). 2022 Nov 24;14(12):828. doi: 10.3390/toxins14120828 (PMC9783176; doi:10.3390/toxins14120828)
Supplement: Supplementary file 1 [file toxins-14-00828-s001.zip]

Archive with 2 entries (2 files):
- Supplementary_Tables.xlsx
- toxins-2049145 FigureS1-done.pdf
